# Supplementary material for: CD19 CAR-T cells for treatment-refractory autoimmune diseases: the phase 1/2 CASTLE basket trial
Source: Nat Med. 2026 Jan 7;32(3):1142–51. doi: 10.1038/s41591-025-04185-6 (PMC13004673; doi:10.1038/s41591-025-04185-6)
Supplement: Supplementary file 3 — Raw data for figures [file 41591_2025_4185_MOESM3_ESM.xlsx]

## Sheet: Figure 2
A	CART
day	1-SLE	2-SSC	3-IIM	4-SLE	7-SLE	8-SSc	9-SLE	10-SLE	6-SLE	12-SSc	13-IIM	14-SSc	15-SSc	16-SLE	18-SSc	19-SSc	21-IIM	22-IIM	23-SSC	24-SLE	25-SLE	26-SSc	27-SLE	28-IIM	Median
0	0	0	0	0	0	0	0	0	0	0	0	0	0	0	0	0	0	0	0	0	0	0	0	0	0
2	0	0	0	0	0	0	0	0	0	0	0	0	0	0	0	0	0.1	0	0	0	0	0	0	0	0
7	13	93	0.5	25	56	28	0.3	11	5.2	31	392	3.5	54	4.5	0	174	165	263	39.4	157	24.5	132.7	19.1	86	29.5
10	37	730	10	81	565	47	42	57	151	91	465	1976	163	57	0.4	362	331	324	116.5	357	31.5	29.7	361.7		116.5
14	134	27	1.4	41	299	4	139	0	27	0.4	83	67	156	141	22.9	34.8	117	50.2	28.4	99.1	7.4	2.5	62	46	43.5
28	13	2	0	4	25	0.3	1.9	0	0.9	0	6.7	49	12.7	5.8	1.6	5.2	6.4	0.7	1	2.9	0.5	0	16	2	2
58	0.5	0.4	0	0	1	0	0.8	0	0.3	4.2	0	7.7	0.7	1.3	0	0.4	0	0	0.2	0.3	5	0	3.5	0	0.3
84	0.8	0	0	0	4.4	0	0	0	0	0.8	0	0	0.6	4.2	0	0.8	0	0	0	8.5	0.8	0	2.8	0	0
112		0								0	0	0	1.2	0	0	0	0	0	0	0	0	0	0.7	0	0
168	0	0	0	0	1.9	0	1.3	0	0	0	0	0	0	2	0	0	0	0	0	0	0	0	1	0	0
B	B cells
day	1-SLE	2-SSC	3-IIM	4-SLE	7-SLE	8-SSc	9-SLE	10-SLE	6-SLE	12-SSc	13-IIM	14-SSc	15-SSc	16-SLE	18-SSc	19-SSc	21-IIM	22-IIM	23-SSC	24-SLE	25-SLE	26-SSc	27-SLE	28-IIM	Median
0	60	133	50	17	26	3	121	17	64	116	2	424	4	64	25	39	1	156	138	0	0	0	369	161	39
2	1	7	1	1	5	0	1	0	2	0	0	1	1	1	1	1	0	1	0	0	0	0	3	2	1
7	0	1	0	0	0	0	0	0	0	0	0	0	0	0	0	0	0	0	0	0	0	0	0	0	0
10	0	0	0	0	0	0	0	0	0	0	0	0	0	0	0	0	0	0	0	0	0	0	0		0
14	0	0	0	0	0	0	0	0	0	0	0	0	0	0	0	0	0	0	0	0	0	0	0	0	0
28	0	0	0	0	0	0	0	1	0	0	0	0	0	0	0	0	0	0	0	0	0	0	0	0	0
58	0	0	0	0	0	13	0	138	3	0	0	0	0	0	0	0	1	0	0	0	0	1	0	10	0
84	0	2	7	21	0	141	0	127	2	17	0	1	0	0	0	0	103	0	19	0	0	122	0	139	1
112		13								184	457	65	0	0	0	0	97	0	119	1	0	193	0	143	7
168	67	19	97	48	0	289	0	139	4	158	648	138	46	0	0	164	181	42	125	520	33	240	0	237	82
C	Leucocytes
day	1-SLE	2-SSC	3-IIM	4-SLE	7-SLE	8-SSc	9-SLE	10-SLE	6-SLE	12-SSc	13-IIM	14-SSc	15-SSc	16-SLE	18-SSc	19-SSc	21-IIM	22-IIM	23-SSC	24-SLE	25-SLE	26-SSc	27-SLE	28-IIM	Median
0	5030	9470	5080	4140	3580	9530	4960	6700	4420	7720	11710	6830	6810	4420	11580	10490	7770	6330	3790	3080	7170	6540	10150	5530	6620
2	2200	4340	1830	1080	730	4290	1700	2500	2600	2420	6810	3110	3210	5060	3210	3050	4670	3270	3620	150	3240	2260	4710	2600	3080
7	930	1290	980	870	140	1910	90	650	1450	950	3520	1200	2180	770	1600	1880	5240	1550	880	490	390	2230	1740	1710	1245
10	850	3650	900	2650	1290	2370	970	940	2390	1600	2640	5870	2050	690	2270	2480	3700	1910	940	1380	480	2080	1900		1910
14	2030	4530	3270	1610	1590	3060	5690	3830	1910	2840	5600	3530	3190	1470	2190	5580	3850	2230	1010	2190	2250	2960	2770	2010	2805
28	4180	6070	3620	1380	3370	8550	6130	1400	2050	5040	10850	3020	10500	1230	6700	12130	4540	9400	1900	4530	1740	4770	10130	2800	4535
58	2250	10790	4490	3460	2960	4360	4820	2679	5130	8460	3210	2900	7090	1010	9300	15110	4730	4800	1490	5980	4610	3580	8970	4630	4620
84	4730	10560	6160	3650	2280	5310	11000	2650	2820	6830	4420	3470	4580	3950	8060	11130	3740	7790	2220	14900	4450	5030	7360	3920	4655
112		10400										3980	8490	6690	8270	9480	3490	5350	2640	8180	3240	6190	5380	4680	5785
168	3600	8510	4130	3930	2990	5620	2530	3010	2050	6540	3710	6580	9200	6800	7910	9960	4020	5580	2320	6820	3040	3790	7130	4760	4855
D	Neutrophils
day	1-SLE	2-SSC	3-IIM	4-SLE	7-SLE	8-SSc	9-SLE	10-SLE	6-SLE	12-SSc	13-IIM	14-SSc	15-SSc	16-SLE	18-SSc	19-SSc	21-IIM	22-IIM	23-SSC	24-SLE	25-SLE	26-SSc	27-SLE	28-IIM	Median
0	3023	8169	3376	2932	2857	7659	3607	4803	2770	6277	10602	3803	5813	2920	9665	9025	6074	5994	2788	3034	3216	4591	6720	3841	4591
2	2041	3980	1570	950	727	3993	1666	2251	2274	2344	6568	2904	3008	1669	2778	2992	4280	3225	3521	90	1435	1755	4445	2329	2344
7	522	875	653	549	35	1109	53	360	1043	600	2014	681	1605	423	1002	688	3350	702	473	582	89	689	1365	987	681
10	346	1570	273	2131	1189	1144	372	315	1143	561	897	1475	730	234	1546	306	1470	280	219		156	554	512		557.5
14	785	3438	1945	1070	642	1842	1724	2535	1154	1376	3995	1692	1722	811	1035	4184	2392	1318	289	1585	1858	1133	821	1040	1638.5
28	2859	5243	2607	674	2126	7276	4898	678	1474	3957	8439	1691	8292	652	6656	10734	3229	8496	1337	3742	1199	3592	8590	1949	3485.5
58	1046	9513	2941	1734	1713	3389	5518	1630	4343	7334	1571	1387	6100	292	8828	13087	3557	3872	1010	4912	3922	2481	6880	3277	3473
84	2891	9419	5312	2167	934	4292	3108	1664	2058	5582	2995	2380	3619	3075	6795	9707	2287	6366	1642	13532	3956	3525	7101	2637	3075
112		9168					9244					2797	7311	3671	6548	7874	3058	4597	1937	7102	2778	4481	3569	3500	4481
168	2056	7693	2538	2824	976	4339	1523	1736	1370	4952	1862	5161	7829	4420	6307	8597	3460	4569	1631	5891	2614	2201	5144	3188	3899.5
E	CD4
day	1-SLE	2-SSC	3-IIM	4-SLE	7-SLE	8-SSc	9-SLE	10-SLE	6-SLE	12-SSc	13-IIM	14-SSc	15-SSc	16-SLE	18-SSc	19-SSc	21-IIM	22-IIM	23-SSC	24-SLE	25-SLE	26-SSc	27-SLE	28-IIM	Median
0	562	219	748	680	318	675	248	622	505	386	362	1249	460	401	777	521	667	649	378	273	232	579	828	782	521
2	53	96	168	55	1	83	5	37	135	27	72	146	80	37	275	43	91	33	30	34	5	124	46	86	53
7	94	140	201	159	75	152	11	37	98	90	605	171	196	117	372	426	847	377	154	230	63	260	70	279	154
10	80	425	179	151	288	185	9	47	283	170	390	1602	305	156	258	482	916	411	204	402	63	287	154		258
14	110	200	200	193	99	181	33	91	129	179	340	820	213	92	333	244	375	125	151	130	53	363	144	325	180
28	226	165	332	343	140	162	55	56	124	191	409	508	205	70	340	210	421	295	189	151	98	338	170	297	198
58	182	190	543	549	174	143	75	94	88	175	372	526	204	142	459	255	326	263	131	227	97	310	229	596	215.5
84	482	146	144	477	174	160	296	91	83	298	384	448	308	158	398	200	474	403	194	179	77	483	133	517	200
112		170				220	57					431	252	152	722	213	399	263	192	283	106	410	174	350	236
168	393	178	495	397	219	293	78	183	151	418	415	530	330	372	698	209	375	309	215	377	142	431	232	603	351
F	CD8
day	1-SLE	2-SSC	3-IIM	4-SLE	7-SLE	8-SSc	9-SLE	10-SLE	6-SLE	12-SSc	13-IIM	14-SSc	15-SSc	16-SLE	18-SSc	19-SSc	21-IIM	22-IIM	23-SSC	24-SLE	25-SLE	26-SSc	27-SLE	28-IIM	Median
0	820	98	324	368	187	130	330	445	455	231	300	694	178	491	218	202	487	258	118	28	272	785	880	259	300
2	22	14	45	11	1	9	2	33	37	5	15	22	6	20	52	8	18	2	4	13	1	38	25	11	14
7	116	82	32	39	19	39	18	73	36	57	460	23	63	137	77	487	194	231	97	51	28	587	92	148	73
10	114	926	47	112	555	47	207	122	235	237	639	1669	240	159	57	693	420	611	227	155	80	493	668		235
14	295	111	51	124	353	54	365	246	103	109	275	181	219	291	136	301	224	138	129	233	46	542	379	184	200
28	391	66	100	141	627	57	197	126	62	148	950	256	92	63	103	213	209	161	99	120	50	364	471	106	133.5
58	381	59	295	518	815	56	258	74	30	139	675	365	73	101	133	254	302	218	46	75	65	429	799	261	236
84	832	49	103	389	910	57	378	61	32	207	515	167	132	208	121	165	388	378	51	87	53	572	422	308	165
112		57				59	584					175	87	218	201	209	399	152	67	85	58	521	477	268	188
168	625	49	328	226	781	92	483	241	45	285	497	172	93	926	199	122	375	235	61	72	64	605	627	288	230.5

## Sheet: Figure 3
B	SLEDAI
week	1-SLE	4-SLE	7-SLE	9-SLE	10-SLE	6-SLE	16-SLE	24-SLE	25-SLE	27-SLE	Median
0	10	6	14	24	6	10	14	11	14	14	12.5
1	10	8	4	16	4	6	8	8	10	16	8
4	8	6	4	4	4	4	4	2	4	4	4
8	9	0	0	0	0	2	2	4	2	4	2
12	0	0	0	4	0	0	0	0	0	4	0
24	0	0	0	0	0	0	0	0	0	4	0
C	BILAG
week	1-SLE	4-SLE	7-SLE	9-SLE	10-SLE	6-SLE	16-SLE	24-SLE	25-SLE	27-SLE	Median
0	25	13	19	23	29	20	17	18	21	20	20
1	18	13	19	20	10	20	21	18	16	20	18.5
4	2	9	11	20	8	2	17	9	12	20	10
8	2	0	9	12	0	1	2	2	1	12	2
12	2	0	1	12	0	1	2	2	0	8	1.5
24	1	0	1	1	0	0	0	0	0	1	0
D	anti-dsDNA
month	1-SLE	4-SLE	7-SLE	9-SLE	10-SLE	6-SLE	16-SLE	24-SLE	25-SLE	27-SLE	Median
0	51	1261	448.7	504.4	180.8	218.63	800	3015	489.45	156.37	489.45
2	11.8	99.9	91.2	22	19.5	10.6	304.3	376.63	128.63	87.6	91.2
4	10.3	71.7	37.8	43.5	0.1	0	41.4	0.1	98	68	37.8
6	0.1	36.4	15.3	15	27.2	0	20.3	0	69	51	17.8
E	C3
month	1-SLE	4-SLE	7-SLE	9-SLE	10-SLE	6-SLE	16-SLE	24-SLE	25-SLE	27-SLE	Median
0	119.2	78.8	58.1	39	90.4	26.4	34.3	131.1	74.5	83.4	74.5
3	127.6	117.3	90.3	101.5	95	54.7	83.4	173.2	109.1	125.7	101.5
4	136.6	112.3	107.5	90	105	63.1	97	161.3	117.8	123.2	105
6	126.3	101.2	119.6	111.5	98.9	85.7	109	140.5	103.5	116.6	110.5
F	Proteinuria
month	1-SLE	4-SLE	7-SLE	9-SLE	10-SLE	6-SLE	16-SLE	24-SLE	25-SLE	27-SLE	Median
0	1459	237	3157	8486	100	863	913	166	3127	3594	913
2	2806	97	439	5041	60	876	354	143	267	5483	354
4	640	100		952	60	600	160	119	113	3923	119
6	669	109	435	764	59	342	142	113	171	3344	256
G	Lung Function
week	2-SSC	8-SSC	12-SSC	14-SSC	15-SSC	18-SSC	19-SSc	23-SSC	26-SSC	Median	FVC1
0	2.81	2.83	1.93	4.08	2.66	3.83	2.75	3.54	4.67	2.83
24	3.02	3.23	2.27	5.08	3.09	3.85	3.15	3.79	5.83	3.23
0	3.24	4.23	2.89	6.03	5.25	3.8	3.7	6.78	6.12	4.23	DLCO
24	3.35	5.48	4.3	8.47	5.72	4.32	4.99	6.55	7.8	5.48
0	0	0	0	0	0	0	0	0	0	0	%change FVC1
24	7.5	14.1	17.6	24.5	16.1	0.5	14.5	7.1	24.8	14.1
0	0	0	0	0	0	0	0	0	0	0	%change DLCO
24	4	29.6	48.8	40.5	9	13.7	34.9	-3.4	27.4	27.4
H	mRSS
day	2-SSC	8-SSC	12-SSC	14-SSC	15-SSC	18-SSC	19-SSc	23-SSC	26-SSC	Median
0	35	24	26	18	16	27	31	14	30	26
1	35	25	25	18	16	27	32	18	30	25
4	32	23	36	18	16	15	28	16	21	21
8	34	26	21	10	12	14	28	11	22	21
12	35	13	15	11	7	15	24	10	20	15
24	25	12	11	6	7	18	27	9	16	12
J	TIS
week	3-IIM	13-IIM	31-IIM	22-IIM	28-IIM	Median
0	0	0	0	0	0	0
1	20	10	22.5	10	32.5	20
4	37.5	10	37.5	5	57.5	37.5
8	57.5	40	55	2.5	42.5	42.5
12			50	10	60
24	67.5	47.5	40	20	62.5	47.5
K	MMT8
week	3-IIM	13-IIM	31-IIM	22-IIM	28-IIM	Median
0	74	143	133	117	77	117
1	66	143	133	117	78	117
4	74	150	142	112	91	112
8	93	150	135	108	123	123
12	90	146	145	115	99	130
24	115	150	147	119	113	133
L	CK
month	3-IIM	13-IIM	21-IIM	22-IIM	28-IIM	Median
0	1405	30	1948	2212	100	1024
2	1454	62	125	1970	80	102.5
4	591	73	158	1521	89	158
6	200	68	127	975	128	128
M	Lung Function
0	0	0	%change FVC1
24	3.3	33.2
0	0	0	%change DLCO
24	12.4	-4.3

## Sheet: ED.Figure2
A	T-cell proliferation
ALL-START	0.1	0.1	0.1	0.1	0.1	0.1	0.1	0.1	0.1	0.1	0.1	0.1	0.1	0.1	0.1	0.1	0.1	0.1	0.1	0.1	0.1	0.1	0.1	0.1
ALL-END	6.82	6.44	6.25	6.39	5.54	4.71	5.7	5.62	5.38	6.25	5.67	5.89	5.76	6.06	5.97	6.04	6.01	6.94	5.47	5.37	5.7	5.96	6.13	5.63
SLE-START	0.1	0.1	0.1	0.1	0.1	0.1	0.1	0.1	0.1	0.1
SLE-END	6.82	6.39	5.54	4.71	5.62	5.38	6.06	5.37	5.7	6.13
SSC-START	0.1	0.1	0.1	0.1	0.1	0.1	0.1	0.1	0.1																										0.1	0.1	0.1	0.1	0.1	0.1	0.1	0.1	0.1
SSC-END	6.44	5.7	6.25	5.89	5.76	5.97	6.04	5.47	5.96																										6.44	5.7	6.25	5.89	5.76	5.97	6.04	5.47	5.96
IIM-START	0.1	0.1	0.1	0.1	0.1																																							0.1	0.1	0.1	0.1	0.1
IIM-END	6.25	5.67	6.01	6.94	5.63																																							6.25	5.67	6.01	6.94	5.63
B	Transduction Rate				C	CART cells				D	CD4+				E	CD8+				F	CD4/CD8
all	SLE	SSc	IIM		all	SLE	SSc	IIM		all	SLE	SSc	IIM		all	SLE	SSc	IIM		all	SLE	SSc	IIM
36.48	36.48				2.49	2.49				40.74	40.74				53.87	53.87				0.75	0.75
34.39		34.39			2.21		2.21			66.48		66.48			28.15		28.15			2.42		2.42
37.13			37.13		2.32			2.32		85.66			85.66		10.9			10.9		7.73			7.73
34.01	34.01				2.17	2.17				68.48	68.48				27.77	27.77				2.43	2.43
32.84	32.84				1.82	1.82				57.86	57.86				36.3	36.3				1.61	1.61
25.91	25.91				1.22	1.22				65.38	65.38				27.75	27.75				2.34	2.34
36.58		36.58			2.09		2.09			85.89		85.89			12.17		12.17			7.16		7.16
37.06	37.06				2.08	2.08				42.51	42.51				53.9	53.9				0.78	0.78
37.04	37.04				1.99	1.99				77.44	77.44				19.98	19.98				3.85	3.85
32.14		32.14			2.01		2.01			75.28		75.28			22.64		22.64			3.41		3.41
32.45			32.45		1.84			1.84		74.38			74.38		23.79			23.79		3.08			3.08
31.7		31.7			1.87		1.87			41.59		41.59			52.24		52.24			0.78		0.78
30.59		30.59			1.76		1.76			74.1		74.1			23.9		23.9			3.08		3.08
35.17	35.17				2.13	2.13				65.89	65.89				26.7	26.7				2.44	2.44
48.6		48.6			2.9		2.9			70.97		70.97			26.51		26.51			2.73		2.73
30.35		30.35			1.83		1.83			72.4		72.4			22.99		22.99			3.13		3.13
39.55			39.55		2.38			2.38		81.69			81.69		13.66			13.66		5.78			5.78
29.29			29.29		2.03			2.03		77.86			77.86		18.26			18.26		4.33			4.33
36.16		36.16			1.98		1.98			84.23		84.23			13.37		13.37			6.46		6.46
21.15	21.15				1.14	1.14				97.09	97.09				1.82	1.82				53.3	53.3
27.1	27.1				1.54	1.54				71.15	71.15				26.58	26.58				2.73	2.73
37.06		37.06			2.17		2.17			50.89		50.89			45.07		45.07			1.11		1.11
43.18	43.18				2.65	2.65				49.78	49.78				43.39	43.39				1.15	1.15
30.44			30.44		1.71			1.71		74.45			74.45		20.21			20.21		3.7			3.7
C

## Sheet: ED.Figure3
A	CART no RTX
days	1-SLE	2-SSC	3-IIM	4-SLE	7-SLE	8-SSc	9-SLE	10-SLE	6-SLE	12-SSc	13-IIM	14-SSc	15-SSc	16-SLE	18-SSc	19-SSc	21-IIM	22-IIM	23-SSC	24-SLE	25-SLE	26-SSc	27-SLE	28-IIM	Median
0	0	0		0	0		0	0		0		0							0				0		0
2	0	0		0	0		0	0		0		0							0				0		1
7	13	93		25	56		0.3	11		31		22.05							39.4				19.1		5.25
10	37	730		81	565		42	57		91		103.75							116.5				361.7		993
14	134	27		41	299		139	0		0.4		51.5							28.4				62		40.5
28	13	2		4	25		1.9	0		0		3							1				16		38.5
B	CART RTX
days	1-SLE	2-SSC	3-IIM	4-SLE	7-SLE	8-SSc	9-SLE	10-SLE	6-SLE	12-SSc	13-IIM	14-SSc	15-SSc	16-SLE	18-SSc	19-SSc	21-IIM	22-IIM	23-SSC	24-SLE	25-SLE	26-SSc	27-SLE	28-IIM	Median
0			0			0			0		0		0	0	0	0	0	0		0	0	0		0	0
2			0			0			0		0		0	0	0	0	0.1	0		0	0	0		0	0
7			0.5			28			5.2		392		54	4.5	0	174	165	263		157	24.5	132.7		86	70
10			10			47			151		465		163	57	0.4	362	331	324		357	31.5	29.7			151
14			1.4			4			27		83		156	141	22.9	34.8	117	50.2		99.1	7.4	2.5		46	40.4
28			0			0.3			0.9		6.7		12.7	5.8	1.6	5.2	6.4	0.7		2.9	0.5	0		2	1.8
C	CART.RTX.noBcells
days	1-SLE	2-SSC	3-IIM	4-SLE	7-SLE	8-SSc	9-SLE	10-SLE	6-SLE	12-SSc	13-IIM	14-SSc	15-SSc	16-SLE	18-SSc	19-SSc	21-IIM	22-IIM	23-SSC	24-SLE	25-SLE	26-SSc	27-SLE	28-IIM	Median
0						0					0		0				0			0	0	0			0
2						0					0		0				0.1			0	0	0			0
7						28					392		54				165			157	24.5	132.7			132.7
10						47					465		163				331			357	31.5	29.7			163
14						4					83		156				117			99.1	7.4	2.5			83
28						0.3					6.7		12.7				6.4			2.9	0.5	0			2.9
D	CART.RTX.Bcells
days	1-SLE	2-SSC	3-IIM	4-SLE	7-SLE	8-SSc	9-SLE	10-SLE	6-SLE	12-SSc	13-IIM	14-SSc	15-SSc	16-SLE	18-SSc	19-SSc	21-IIM	22-IIM	23-SSC	24-SLE	25-SLE	26-SSc	27-SLE	28-IIM	Median
0			0						0					0	0	0		0						0	0
2			0						0					0	0	0		0						0	0
7			0.5						5.2					4.5	0	174		263						86	5.2
10			10						151					57	0.4	362		324							104
14			1.4						27					141	22.9	34.8		50.2						46	34.8
28			0						0.9					5.8	1.6	5.2		0.7						2	1.6
E	Bcells.no RTX
days	1-SLE	2-SSC	3-IIM	4-SLE	7-SLE	8-SSc	9-SLE	10-SLE	6-SLE	12-SSc	13-IIM	14-SSc	15-SSc	16-SLE	18-SSc	19-SSc	21-IIM	22-IIM	23-SSC	24-SLE	25-SLE	26-SSc	27-SLE	28-IIM	Median
0	60	133		17	26		121	17		116		424							138				369		118.5
2	1	7		1	5		1	0		0		1							0				3		1
7	0	1		0	0		0	0		0		0							0				0		0
10	0	0		0	0		0	0		0		0							0				0		0
14	0	0		0	0		0	0		0		0							0				0		0
28	0	0		0	0		0	1		0		0							0				0		0
58	0	0		0	0		0	138		0		0							0				0		0
84	0	2		21	0		0	127		17		1							19				0		1.5
112		13								184		65							119				0		65
168	67	19		48	0		0	139		158		138							125						67
F	Bcells.RTX
days	1-SLE	2-SSC	3-IIM	4-SLE	7-SLE	8-SSc	9-SLE	10-SLE	6-SLE	12-SSc	13-IIM	14-SSc	15-SSc	16-SLE	18-SSc	19-SSc	21-IIM	22-IIM	23-SSC	24-SLE	25-SLE	26-SSc	27-SLE	28-IIM	Median
0			50			3			64		2		4	64	25	39	1	156		0	0	0		161	14.5
2			1			0			2		0		1	1	1	1	0	1		0	0	0		2	1
7			0			0			0		0		0	0	0	0	0	0		0	0	0		0	0
10			0			0			0		0		0	0	0	0	0	0		0	0	0			0
14			0			0			0		0		0	0	0	0	0	0		0	0	0		0	0
28			0			0			0		0		0	0	0	0	0	0		0	0	0		0	0
58			0			13			3		0		0	0	0	0	1	0		0	0	1		10	0
84			7			141			2		0		0	0	0	0	103	0		0	0	122		139	0
112											457		0	0	0	0	97	0		1	0	193		143	0
168			97			289			4		648		46	0	0	164	181	42		520					97
G	Bcells.RTX.no Bcells
days	1-SLE	2-SSC	3-IIM	4-SLE	7-SLE	8-SSc	9-SLE	10-SLE	6-SLE	12-SSc	13-IIM	14-SSc	15-SSc	16-SLE	18-SSc	19-SSc	21-IIM	22-IIM	23-SSC	24-SLE	25-SLE	26-SSc	27-SLE	28-IIM	Median
0						3					2		4				1			0	0	0			1
2						0					0		1				0			0	0	0			0
7						0					0		0				0			0	0	0			0
10						0					0		0				0			0	0	0			0
14						0					0		0				0			0	0	0			0
28						0					0		0				0			0	0	0			0
58						13					0		0				1			0	0	1			0
84						141					0		0				103			0	0	122			0
112											457		0				97			1	0	193			49
168						289					648		46				181			520					289
H	Bcells.RTX.Bcells
days	1-SLE	2-SSC	3-IIM	4-SLE	7-SLE	8-SSc	9-SLE	10-SLE	6-SLE	12-SSc	13-IIM	14-SSc	15-SSc	16-SLE	18-SSc	19-SSc	21-IIM	22-IIM	23-SSC	24-SLE	25-SLE	26-SSc	27-SLE	28-IIM	Median
0			50						64					64	25	39		156						161	64
2			1						2					1	1	1		1						2	1
7			0						0					0	0	0		0						0	0
10			0						0					0	0	0		0							0
14			0						0					0	0	0		0						0	0
28			0						0					0	0	0		0						0	0
58			0						3					0	0	0		0						10	0
84			7						2					0	0	0		0						139	0
112														0	0	0		0						143	0
168			97						4					0	0	164		42							23

## Sheet: ED.Figure4
A (all)	naive
BL	94.9	n.a.	n.a.	76.1	95.8	90.2	27.7	87.6	n.a.	n.a.	78.5	70.2	93.6	n.a.	86	61.6	95.5	n.a.	49.7	35.2	90.4	n.a.	n.a.	46.9
EaR	97.7	97.9	97.9	97.3	97.3	97.4	97.9	95.1	96	96.2	n.a.	97.1	98.3	95.9	96.2	96.5	97.5	n.a.	n.a.	98.8	94	98	n.a.	n.a.
EsR	94.1	92.3	n.a.	n.a.	n.a.	95.9	96.6	90.8	95.7	94.4	n.a.	n.a.	n.a.	n.a.	96.6	91	97.1	96	n.a.	96.9	95.8	n.a.	n.a.	n.a.
	memory
BL	4.81	n.a.	n.a.	23	3.77	7.4	49	11.2	n.a.	n.a.	19.2	25.8	5.13	n.a.	12.6	34.4	3.9	n.a.	25	46	7.44	n.a.	n.a.	47.9
EaR	1.52	1.33	1.7	2.3	1.8	1.9	1.17	4.1	4.46	4.31	n.a.	2.19	1.29	2.82	3.9	3.6	1.8	n.a.	n.a.	1.18	0	1.72	n.a.	n.a.
EsR	3.6	5.03	n.a.	n.a.	n.a.	3.7	3	5.9	4.98	4.36	n.a.	n.a.	n.a.	n.a.	3.99	7.2	2.54	3.3	n.a.	2.67	1.06	n.a.	n.a.	n.a.
	preswitched memory
BL	3.53	n.a.	n.a.	9.06	3.07	6.13	46	5.89	n.a.	n.a.	5.04	7.96	3.36	n.a.	5.1	14.4	2.14	n.a.	4.43	14.7	3	n.a.	n.a.	18.6
EaR	1.19	1.2	1.5	2.3	1.7	2.6	1.68	2.7	3.2	2.97	n.a.	1.67	0.78	1.26	2.7	2.87	0.82	n.a.	n.a.	1.09	0	1.45	n.a.	n.a.
EsR	1.6	2.69	n.a.	n.a.	n.a.	3	1.97	3.62	2.4	3.48	n.a.	n.a.	n.a.	n.a.	3.35	1.62	2.44	1.66	n.a.	1.72	0.88	n.a.	n.a.	n.a.
	switched memory
BL	1.28	n.a.	n.a.	11.7	0.7	1.28	12.3	4.86	n.a.	n.a.	14.6	17.5	2.02	n.a.	7.12	20	1.76	n.a.	20.3	32.6	3.74	n.a.	n.a.	26.7
EaR	0.24	0.12	0.06	0.06	0.03	0.027	0.12	0.23	0.18	0.14	n.a.	0.045	0.1	0.08	0	0.021	0	n.a.	n.a.	0.003	0	0.045	n.a.	n.a.
EsR	1.4	2.4	n.a.	n.a.	n.a.	0.55	0.9	2.9	0.98	0.53	n.a.	n.a.	n.a.	n.a.	0.12	2.7	0.11	0.039	n.a.	0.27	0.18	n.a.	n.a.	n.a.
	plasmablasts
BL	1.16	n.a.	n.a.	0.54	0.3	1.28	8.3	0.31	n.a.	n.a.	0.9	10.3	0.1	n.a.	0.34	4.22	0.28	n.a.	0.49	1.07	6.13	n.a.	n.a.	0.23
EaR	0.27	0.36	0	0.4	0.05	0.4	0.2	0.3	0	0.4	n.a.	0.2	0.08	0.3	0.13	0.04	0.3	n.a.	n.a.	0.2	0	0.23	n.a.	n.a.
EsR	0.4	0.5	n.a.	n.a.	n.a.	0.4	0.17	0.6	0.18	0.2	n.a.	n.a.	n.a.	n.a.	0.4	0.26	0.057	0.4	n.a.	0.6	0.3	n.a.	n.a.	n.a.
	immature
BL	0.31	0	0	0	0.15	0.11	4.6	0.33	n.a.	n.a.	1.2	0.09	0.67	n.a.	1	0.04	0.1	n.a.	0.39	0.52	0.55	n.a.	n.a.	0.034
EaR	5.6	0.25	0.15	1.09	4.82	2.16	0.48	1.45	0.61	0	n.a.	1.64	2.61	2.13	7.53	0.62	14.3	n.a.	n.a.	1.23	0	2.12	n.a.	n.a.
EsR	0.12	0.05	n.a.	n.a.	n.a.	0.19	0.23	1	0.9	1.5	n.a.	n.a.	1.3	0	0.76	0.019	0.27	1.7	n.a.	0.62	0	n.a.	n.a.	n.a.
B (SLE)	naive
BL	86	61.6	95.5	n.a.	49.7	35.2	90.4	n.a.	n.a.	46.9
EaR	96.2	96.5	97.5	n.a.	n.a.	98.8		98	n.a.	n.a.
EsR	96.6	91	97.1	96	n.a.	96.9	95.8	n.a.	n.a.	n.a.
	memory
BL	12.6	34.4	3.9	n.a.	25	46	7.44	n.a.	n.a.	47.9
EaR	3.9	3.6	1.8	n.a.	n.a.	1.18	0	1.72	n.a.	n.a.
EsR	3.99	7.2	2.54	3.3	n.a.	2.67	1.06	n.a.	n.a.	n.a.
	preswitched memory
BL	5.1	14.4	2.14	n.a.	4.43	14.7	3	n.a.	n.a.	18.6
EaR	2.7	2.87	0.82	n.a.	n.a.	1.09	0	1.45	n.a.	n.a.
EsR	3.35	1.62	2.44	1.66	n.a.	1.72	0.88	n.a.	n.a.	n.a.
	switched memory
BL	7.12	20	1.76	n.a.	20.3	32.6	3.74	n.a.	n.a.	26.7
EaR	0	0.021	0	n.a.	n.a.	0.003	0	0.045	n.a.	n.a.
EsR	0.12	2.7	0.11	0.039	n.a.	0.27	0.18	n.a.	n.a.	n.a.
	plasmablasts
BL	0.34	4.22	0.28	n.a.	0.49	1.07	6.13	n.a.	n.a.	0.23
EaR	0.13	0.04	0.3	n.a.	n.a.	0.2	0	0.23	n.a.	n.a.
EsR	0.4	0.26	0.057	0.4	n.a.	0.6	0.3	n.a.	n.a.	n.a.
	immature
BL	1	0.04	0.1	n.a.	0.39	0.52	0.55	n.a.	n.a.	0.034
EaR	7.53	0.62	14.3	n.a.	n.a.	1.23	n.a.	2.12	n.a.	n.a.
EsR	0.76	0.019	0.27	1.7	n.a.	0.62	n.a.	n.a.	n.a.	n.a.
C (SSc)	naive
BL	90.2	27.7	87.6	n.a.	n.a.	78.5	70.2	93.6	n.a.
EaR	97.4	97.9	95.1	96	96.2	n.a.	97.1	98.3	95.9
EsR	95.9	96.6	90.8	95.7	94.4	n.a.	n.a.	n.a.	n.a.
	memory
BL	7.4	49	11.2	n.a.	n.a.	19.2	25.8	5.13	n.a.
EaR	1.9	1.17	4.1	4.46	4.31	n.a.	2.19	1.29	2.82
EsR	3.7	3	5.9	4.98	4.36	n.a.	n.a.	n.a.	n.a.
	preswitched memory
BL	6.13	46	5.89	n.a.	n.a.	5.04	7.96	3.36	n.a.
EaR	2.6	1.68	2.7	3.2	2.97	n.a.	1.67	0.78	1.26
EsR	3	1.97	3.62	2.4	3.48	n.a.	n.a.		n.a.
	switched memory
BL	1.28	12.3	4.86	n.a.	n.a.	14.6	17.5	2.02	n.a.
EaR	0.027	0.12	0.23	0.18	0.14		0.045	0.1	0.08
EsR	0.55	0.9	2.9	0.98	0.53	n.a.	n.a.	n.a.	n.a.
	plasmablasts
BL	1.28	8.3	0.31	n.a.	n.a.	0.9	10.3	0.1	n.a.
EaR	0.4	0.2	0.3	n.a.	0.4		0.2	0.08	0.3
EsR	0.4	0.17	0.6	0.18	0.2	n.a.	n.a.	n.a.	n.a.
	immature
BL	0.11	4.6	0.33	n.a.	n.a.	1.2	0.09	0.67	n.a.
EaR	2.16	0.48	1.45	0.61	0	0	1.64	2.61	2.13
EsR	0.19	0.23	1	0.9	1.5	0	n.a.	1.3	0
D (IIM)	naive
BL	94.9	n.a.	n.a.	76.1	95.8
EaR	97.7	97.9	97.9	97.3	97.3
EsR	94.1	92.3	n.a.	n.a.	n.a.
	memory
BL	4.81	n.a.	n.a.	23	3.77
EaR	1.52	1.33	1.7	2.3	1.8
EsR	3.6	5.03	n.a.	n.a.	n.a.
	preswitched memory
BL	3.53	n.a.	n.a.	9.06	3.07
EaR	1.19	1.2	1.5	2.3	1.7
EsR	1.6	2.69	n.a.	n.a.	n.a.
	switched memory
BL	1.28	n.a.	n.a.	11.7	0.7
EaR	0.24	0.12	0.06	0.06	0.03
EsR	1.4	2.4	n.a.	n.a.	n.a.
	plasmablasts
BL	1.16	n.a.	n.a.	0.54	0.3
EaR	0.27	0.36	0	0.4	0.05
EsR	0.4	0.5	n.a.	n.a.	n.a.
	immature
BL	0.31	0	0	0	0.15
EaR	5.6	0.25	0.15	1.09	4.82
EsR	0.12	0.05	n.a.	n.a.	n.a.

## Sheet: ED.Figure5
IgG
	1-SLE	2-SSC	3-IIM	4-SLE	7-SLE	8-SSc	9-SLE	10-SLE	6-SLE	12-SSc	13-IIM	14-SSc	15-SSc	16-SLE	18-SSc	19-SSc	21-IIM	22-IIM	23-SSC	24-SLE	25-SLE	26-SSc	27-SLE	28-IIM	Median
0	745.8	2146.3	1319.6	1113.9	728	834.4	873.9	1529	1621.1	1069.3	1303.5	1094	1121.1	1033.5	1002.1	961.8	1184.9	1246.6	895.6	762.9	349.5	1253.8	619.4	441.5	1069.3
2	643.4	1017.7	727.2	829.9	296.1	636.8	715.2	880.9	861.1	526.9	911.3	642.7	1003	456.7	584.4	678.2	841.5	626.3	642.9	324.4	487.8	878.8	394.8	370.4	642.9
4	622.1	871.8	642.1	732.5	477.5	645.6	652.4	798.9	738.5	506.9	863.6	720.8	959.9	369.2	559.5	582.5	712.8	530.7	683	540.9	487.8	743	445	388	649
6	683	876	582	729.4	450.4	649.2	738.8	833.7	579.9	591.7	832.7	704.2	1023.4	530.3	534.8	520.3	799.2	599	706	311.2	479	767	399	359	624.1
IgA
	1-SLE	2-SSC	3-IIM	4-SLE	7-SLE	8-SSc	9-SLE	10-SLE	6-SLE	12-SSc	13-IIM	14-SSc	15-SSc	16-SLE	18-SSc	19-SSc	21-IIM	22-IIM	23-SSC	24-SLE	25-SLE	26-SSc	27-SLE	28-IIM	Median
0	112.2	153.1	126.2	252.7	183.7	67.7	124	277.1	350.8	187.7	212.8	224.5	129.7	311.2	184.7	441.2	527.1	520.8	137.6	33.7	145	133.3	152.2	27.7	183.7
2	88	30.6	26.8	63.8	49.3	54.7	32.7	54.5	56.3	24	75.1	58.6	50.5	68	40	128	390.4	63.7	45.4	22.7	44.7	49.7	99	7.6	50.5
4	87.1	29.3	25.8	58.8	32.7	66.4	24.6	72.5	42.8	30.7	64.4	76.2	49.1	77	45.6	127.9	384.7	54.5	49.2	37.1	44.7	42.3	78.9	2.1	49.15
6	99.8	36.1	33.1	74.9	33.3	72.2	32.7	80.5	60.9	38.4	69.9	89.2	47.5	75.5	39.1	115	489.2	76.1	45.2	18.9	29.7	55.7	78.4	2.4	58.3
IgM
	1-SLE	2-SSC	3-IIM	4-SLE	7-SLE	8-SSc	9-SLE	10-SLE	6-SLE	12-SSc	13-IIM	14-SSc	15-SSc	16-SLE	18-SSc	19-SSc	21-IIM	22-IIM	23-SSC	24-SLE	25-SLE	26-SSc	27-SLE	28-IIM	Median
0	63.9	75.5	110.8	137.6	64.7	81.3	34.3	83.3	68.2	146.8	175.7	120.4	149.5	89.7	187.5	139.8	74.7	80.1	74.9	43.4	45.5	79.8	74.5	20	80.1
2	51.8	21.1	47.3	41.9	16.9	47.1	24	28	24.5	30.6	116.2	44.8	105.7	26.6	109.8	62.4	32.4	29.8	38.3	15.3	28.7	45.3	51.5	13.5	32.4
4	46	18.1	40.2	47.3	14.9	56.1	10.2	56.7	18.5	42.4	94.5	48.1	92.1	12.9	89.2	55.2	34.8	24.8	39.1	25.6	24.1	62	54	10.2	40.2
6	60	55.9	51.5	56.2	14.5	70.5	10.1	60.7	27.2	38.4	91.1	66.9	99.2	20.6	94.1	55.4	87.7	39.2	46.3	36.6	26.9	104	54	27.1	54.7

## Sheet: ED.Figure8
A	VASglobal
weeks	1-SLE	2-SSC	3-IIM	4-SLE	7-SLE	8-SSc	9-SLE	10-SLE	6-SLE	12-SSc	13-IIM	14-SSc	15-SSc	16-SLE	18-SSc	19-SSc	21-IIM	22-IIM	23-SSC	24-SLE	25-SLE	26-SSc	27-SLE	28-IIM	Median
0	60	74	50	55	52	40	60	65	75	78	33	60	63	64	84	63	51	80	73	77	49	56	64	86	63
1	54	80	53	52	63	48	69	35	66	82	45	95	31	82	33	63	7	56	32	42	71	72	100	79	59.5
4	30	80	39	34	71	47	50	0	20	68	66	100	18	44	29	49	51	65	47	67	80	38	90	70	49.5
8	21	80	35	40	0	47	0	0	54	61	39	8	67	44	65	31	31	76	36	14	33	31	10	70	35.5
12	20	60	82	15	0	13		0	52	4	5	0	28	15	67	38	27	70	28	56	15	9	10	58	21
24	6	61	21	26	7	23	49	0	56	5	0	48	16	9	65	20	17.5	64	18	8	0	2	15	61	17.5
B	VASphysician
weeks	1-SLE	2-SSC	3-IIM	4-SLE	7-SLE	8-SSc	9-SLE	10-SLE	6-SLE	12-SSc	13-IIM	14-SSc	15-SSc	16-SLE	18-SSc	19-SSc	21-IIM	22-IIM	23-SSC	24-SLE	25-SLE	26-SSc	27-SLE	28-IIM	Median
0	14	83	60	71	52	40	57	66	60	92	36	73	74	59	84	75	54	54	51	90	77	71	69	70	67.5
1	44	80	49	75	60	55	80	27	62	89	49	79	42	84	49	86	27	52	35	70	64	72	60	64	61
4	25	80	50	58	53	47	20	8	15	70	43	78	18	50	40	45	58	72	55	76	25	40	57	63	50
8	28	80	44	33	15	44	2	25	35	33	33	15	39	53	53	31	20	62	17	11	13	41	4	56	33
12	30	70	61	17	4	12	31	0	26	6	35	0	15	2	38	29	20	43	16	30	4	9	8	7	16.5
24	2	62	21	20	2	15	30	0	23	11	0	9	11	2	23	23	14	46	4	0	0	4	3	21	11
C	HAQ
weeks	1-SLE	2-SSC	3-IIM	4-SLE	7-SLE	8-SSc	9-SLE	10-SLE	6-SLE	12-SSc	13-IIM	14-SSc	15-SSc	16-SLE	18-SSc	19-SSc	21-IIM	22-IIM	23-SSC	24-SLE	25-SLE	26-SSc	27-SLE	28-IIM	Median
0	1	2.25	2.25	1.38	0	0.13	0.13	0.38	1.38	2.75	0	1.13	0	0.13	2	0.5	0.75	2.38	1.88	1.88	1.38	0.75	0.13	2.88	1.065
1	0.5	2.5	2	1.25	0.88	0.13	1.5	0.13	1.63	2.88	0.25	1.13	0	0.13	2.13	0.13	1	2.25	1.63	2.13	1.13	0.88	0.63	3	1.13
4	0.13	2.75	1.88	1	1.75	0.25	1.25	0	1.25	2.88	0.25	1.13	0	0.13	1.88	0.38	1	2.38	2.13	1.38	1.13	0.88	1.13	2.88	1.13
8	0.13	2.63	2.13	1.13	1.25	0.25	1.75	0	1.5	2.75	0.13	0.38	0	0	1.88	0.13	1.25	2.5	1.5	1.13	1	0.75	1	2.88	1.13
12	0	2.5	1.63	1.13	0	0	0.63	0	1.38	2.13	0.25	0.25	0	0	1.88	0.25	1.25	2.5	1	1.13	0	0.63	0	2.88	0.63
24	0	1.63	1.63	1	0.25	0	0.25	0	1.13	2	0.13	0.13	0	0	2.13	0.13	0.63	2.5	1.13	0.25	0	0	0	2.88	0.25
D	FACIT
weeks	1-SLE	2-SSC	3-IIM	4-SLE	7-SLE	8-SSc	9-SLE	10-SLE	6-SLE	12-SSc	13-IIM	14-SSc	15-SSc	16-SLE	18-SSc	19-SSc	21-IIM	22-IIM	23-SSC	24-SLE	25-SLE	26-SSc	27-SLE	28-IIM	Median
0	18	27	27	9	40	27	24	38	20	1	48	17	48	31	5	40	34	37	17	12	18	28	7	8	25.5
1	45	11	35	19	8	31	23	36	32	1	32	21	44	28	24	37	37	22	11	34	21	22	11	16	23.5
4	46	36	34	22	34	32	29	48	35	6	36	40	43	34	9	43	15	31	35	25	15	29	29	16	33
8		40	43	15	48	38	43	51	36	13	45	49	49	45	15	46	26	34	38	42	49	47	19	16	42
12	46	41		20	50	39	29	44	25	31	34	51	49	46	17	49	37	25	39	43	48	49	28	13	39
24	44	42	42	30	49	42	37	52	38	35	47	50	49	44	11	50	37	32	42	50	50	50	33	14	42
F	AAB
NUC
month	1-SLE	2-SSC	3-IIM	4-SLE	7-SLE	8-SSc	9-SLE	10-SLE	6-SLE	12-SSc	13-IIM	14-SSc	15-SSc	16-SLE	18-SSc	19-SSc	21-IIM	22-IIM	23-SSC	24-SLE	25-SLE	26-SSc	27-SLE	28-IIM	Median
0				62.98	133.29		122.22	178.96						148.15						236.36	187.74		127.11		140.72
6				11.05	10.07		3.77	12.04						3.92						6.8	22.24		29.26		10.56
HIS
month	1-SLE	2-SSC	3-IIM	4-SLE	7-SLE	8-SSc	9-SLE	10-SLE	6-SLE	12-SSc	13-IIM	14-SSc	15-SSc	16-SLE	18-SSc	19-SSc	21-IIM	22-IIM	23-SSC	24-SLE	25-SLE	26-SSc	27-SLE	28-IIM	Median
0					46		30							27						78	33		16		31.5
6					1		0							0						0	0		0		0
Sm
month	1-SLE	2-SSC	3-IIM	4-SLE	7-SLE	8-SSc	9-SLE	10-SLE	6-SLE	12-SSc	13-IIM	14-SSc	15-SSc	16-SLE	18-SSc	19-SSc	21-IIM	22-IIM	23-SSC	24-SLE	25-SLE	26-SSc	27-SLE	28-IIM	Median
0	13.87						66.55	17.34						40.62									17.81		17.81
6	20.79						0.05	0.3						0.08									4.84		0.3
SCL70
month	1-SLE	2-SSC	3-IIM	4-SLE	7-SLE	8-SSc	9-SLE	10-SLE	6-SLE	12-SSc	13-IIM	14-SSc	15-SSc	16-SLE	18-SSc	19-SSc	21-IIM	22-IIM	23-SSC	24-SLE	25-SLE	26-SSc	27-SLE	28-IIM	Median
0		273.81				108.35				251.64		77.93	146.96			208.26			219.06			175.92			192.09
6		59.54				33.13				120.45		13.63	106.23			89.26			82.41			128.48			85.835
Ro52
month	1-SLE	2-SSC	3-IIM	4-SLE	7-SLE	8-SSc	9-SLE	10-SLE	6-SLE	12-SSc	13-IIM	14-SSc	15-SSc	16-SLE	18-SSc	19-SSc	21-IIM	22-IIM	23-SSC	24-SLE	25-SLE	26-SSc	27-SLE	28-IIM	Median
0		121			118				41							46	93	10	72	46					59
6		117			102				29							0	91	0	34	34					34
Ro60
month	1-SLE	2-SSC	3-IIM	4-SLE	7-SLE	8-SSc	9-SLE	10-SLE	6-SLE	12-SSc	13-IIM	14-SSc	15-SSc	16-SLE	18-SSc	19-SSc	21-IIM	22-IIM	23-SSC	24-SLE	25-SLE	26-SSc	27-SLE	28-IIM	Median
0		449.84			201.31		16.27							154.46					144	70.91					149.23
6		72.33			26.49		0.3							10.26					110	23.97					25.23
G	VACC
Measles
month	1-SLE	2-SSC	3-IIM	4-SLE	7-SLE	8-SSc	9-SLE	10-SLE	6-SLE	12-SSc	13-IIM	14-SSc	15-SSc	16-SLE	18-SSc	19-SSc	21-IIM	22-IIM	23-SSC	24-SLE	25-SLE	26-SSc	27-SLE	28-IIM	Median
0	171	390	2057	2128	227	583	91	366	756	104	1372	278	1016	743	1341	1114	1097	671	0	362	150	77	214	236	378
6	151	686	1430	2632	97	578	184	1210	800	75	723	184	1022	507	1665	1352	1299	99	0	198	338	177	160	161	422.5
Mumps
month	1-SLE	2-SSC	3-IIM	4-SLE	7-SLE	8-SSc	9-SLE	10-SLE	6-SLE	12-SSc	13-IIM	14-SSc	15-SSc	16-SLE	18-SSc	19-SSc	21-IIM	22-IIM	23-SSC	24-SLE	25-SLE	26-SSc	27-SLE	28-IIM	Median
0	37	48	241	0	50	75	104	177	78	53	322	111	415	74	431	431	1745	338	32	188	91	319	108	68	106
6	32	87	111	0	30	70	251	295	66	30	178	64	524	0	209	359	1438	222	31	48	230	779	59	54	78.5
Rubella
month	1-SLE	2-SSC	3-IIM	4-SLE	7-SLE	8-SSc	9-SLE	10-SLE	6-SLE	12-SSc	13-IIM	14-SSc	15-SSc	16-SLE	18-SSc	19-SSc	21-IIM	22-IIM	23-SSC	24-SLE	25-SLE	26-SSc	27-SLE	28-IIM	Median
0	1	0	34	36	8	16	2	11	72	2	17	12	82	109	32	105	34	44	0	59	11	9	12	12	14
6	1	0	25	34	6	15	5	15	58	2	6	9	112	65	187	86	33	15	0	18	53	33	9	8	15
VZV
month	1-SLE	2-SSC	3-IIM	4-SLE	7-SLE	8-SSc	9-SLE	10-SLE	6-SLE	12-SSc	13-IIM	14-SSc	15-SSc	16-SLE	18-SSc	19-SSc	21-IIM	22-IIM	23-SSC	24-SLE	25-SLE	26-SSc	27-SLE	28-IIM	Median
0	645	79	720	518	480	1498	633	256	1507	242	286	336	1247	1738	1723	970	989	1490	1744	1529	0	751	253	397	682.5
6	616	153	210	560	207	1124	1236	308	1080	158	208	217	1602	1775	2000	856	937	361	2000	704	0	573	230	333	566.5
EBNA
month	1-SLE	2-SSC	3-IIM	4-SLE	7-SLE	8-SSc	9-SLE	10-SLE	6-SLE	12-SSc	13-IIM	14-SSc	15-SSc	16-SLE	18-SSc	19-SSc	21-IIM	22-IIM	23-SSC	24-SLE	25-SLE	26-SSc	27-SLE	28-IIM	Median
0	15.5	1.72	16.83	10.36	0.31	7.67	9.64	6.51	10.71	0.03	15.68	19.6	0	3.3	17.3	17	15.4	19.5	19.3	0.98	2	13.8	16.9	11.6	11.155
6	13.06	4.51	4.51	16.83	1.24	7.64	18.8	18.57	7.61	0.01	18.01	11	0	7.3	13.4	13	8.6	4.6	21.9	5.2	7	15.9	13.6	11.7	9.8
Tetanus
month	1-SLE	2-SSC	3-IIM	4-SLE	7-SLE	8-SSc	9-SLE	10-SLE	6-SLE	12-SSc	13-IIM	14-SSc	15-SSc	16-SLE	18-SSc	19-SSc	21-IIM	22-IIM	23-SSC	24-SLE	25-SLE	26-SSc	27-SLE	28-IIM	Median
0	0.052	1.206	1.796	1.013	0.043	0.519	0.95	0.414	1.399	0.239	0.051	2.57	4.29	0.13	4.34	1.71	1.18	1.26	3.26	1.86	0.09	1.03	1.94	0.53	1.105
6	0.056	1.367	0.602	0.884	0.056	0.421	1.14	0.029	0.175	0.285	0.016	2.43	3.81	0.36	1.34	1.69	0.34	0.65	3.74	1.1	0.3	2.49	1.35	0.81	0.73
SARS-CoV2
months	1-SLE	2-SSC	3-IIM	4-SLE	7-SLE	8-SSc	9-SLE	10-SLE	6-SLE	12-SSc	13-IIM	14-SSc	15-SSc	16-SLE	18-SSc	19-SSc	21-IIM	22-IIM	23-SSC	24-SLE	25-SLE	26-SSc	27-SLE	28-IIM	Median
0	0.73	7.76	7.31	0.27	0.03	6.93	6.24	8.95	9.25	5.88	2.1	8.05	8.14	4.28	1.96	5.48	6.94	7.74	7.38	6.4	3.06	8.97	4.37	5.56	6.32
6	0.85	3.15	2.97	0.1	0.04	2.53	4.79	1.06	7.01	0.86	0.4	6.8	6.78	1.87	2.18	0.76	1.96	5.73	3.71	5.66	2.62	8.45	2.3	5.75	2.575

## Sheet: ED.Figure9
	Baseline	Follow-Up		Baseline	Follow-Up		Baseline	Follow-Up
CENP-A	53	0
CENP-B	18	1		22	4
Th/To	16	7		10	2
NOR90	14	2
PM-Scl75	14	0
PM-Scl100	10	11		10	13		10	0
Jo-1	159	45
Ku	97	0
Mi-2a	16	0		10	0
NPX2	10	0
Protein P	76	0		76	13
HMG-CoA	102	3		171	132

## Sheet: Suppl.Figure1
Tetanus					Measles
No IVIG	No IVIG	IVIG	IVIG		No IVIG	No IVIG	IVIG	IVIG
Baseline	Follow-Up	Baseline	Follow-Up		Baseline	Follow-Up	Baseline	Follow-Up
0.052	0.056				171	151
1.206	1.367				390	686
		1.796	0.602				2057	1430
1.013	0.884				2128	2632
0.043	0.056				227	97
0.519	0.421				583	578
		0.95	1.14				91	184
0.414	0.029				366	1210
		1.399	0.175				756	800
0.239	0.285				104	75
0.051	0.016				1372	723
2.57	2.43				278	184
4.29	3.81				1016	1022
		0.13	0.36				743	507
4.34	1.34				1341	1665
1.71	1.69				1114	1352
1.18	0.34				1097	1299
1.26	0.65				671	99
3.26	3.74				0	0
		1.86	1.1				362	198
0.09	0.3				150	338
1.03	2.49				77	177
		1.94	1.35				214	160
		0.53	0.81				236	161

## Sheet: Suppl.Figure2
Tetanus	IIM	SLE	SLE	SLE	SLE	SLE	IIM
	10g IgG	10g IgG	20g IgG	30g IgG	30g IgG	10g IgG	30g IgG
0	1.796	0.95	1.399	0.13	1.86	1.94	0.53
24	0.602	1.14	0.175	0.36	1.1	1.35	0.81
